# Supplementary material for: A novel noninvasive formula for predicting cirrhosis in patients with chronic hepatitis C
Source: PLoS One. 2021 Sep 10;16(9):e0257166. doi: 10.1371/journal.pone.0257166 (PMC8432856; doi:10.1371/journal.pone.0257166)
Supplement: S1 Data — (XLSX) [file pone.0257166.s001.xlsx]

## Sheet: 解析用
case No	randomized: trainingset :A	APRI	Fib4 index	LSM	type IV collagen 7S	HA	M2BPGi	PLT	AST	ALT	Alb	TB	Female :1	Age
1	B	0.438596	2.2959	7.7	139	6.8	2	17.1	30	27	3.8	0.6	1	68
2	B	0.489583	2.25364	5.7	161	5.1	2.15	24	47	37	4.7	0.7	0	70
3	B	0.229885	1.39819	5.9	48	4.2	0.83	26.1	24	20	4	0.6	1	68
4	B	0.441176	2.42858	7.9	29	3.7	0.78	15.3	27	23	4.3	0.9	1	66
5	B	0.457317	1.39985	6.7	48	4.7	0.94	16.4	30	41	4.3	0.7	0	49
6	A	1.91379	3.14696	8	76	5	1.96	14.5	111	179	4.4	0.6	0	55
7	B	0.229258	1.86266	5.3	77	4.7	1.23	22.9	21	14	4.6	0.5	1	76
8	A	0.908019	1.50255	5	62	6.3	1.56	21.2	77	158	4.4	0.9	0	52
9	A	0.304054	1.97836	4.5	23	4.1	0.29	22.2	27	15	4.3	0.9	1	63
10	A	0.189873	0.434087	4.9	9	4.1	0.29	31.6	24	24	5.2	0.7	0	28
11	A	1.30556	5.75998	15.4	382	4	1.3	9	47	58	4.3	0.7	1	84
12	A	1.05603	4.0431	26	429	4.7	1.04	11.6	49	49	4.4	0.8	0	67
13	B	2.34375	8.46463	16.3	165	6.6	4.53	6.4	60	69	4.1	0.6	1	75
14	A	4.43662	15.168	21.3	614	8.3	14.91	7.1	126	77	3.6	0.7	1	75
15	A	1.90972	5.11949	21.8	714	8.5	7.25	14.4	110	106	3.9	0.9	1	69
16	B	0.696429	3.91361	7.8	58	4.8	4.32	14	39	27	4	1.4	1	73
17	B	0.807692	3.45078	8.6	88	5.2	2.22	13	42	48	4.2	0.5	1	74
18	B	2.54237	5.84436	9.9	512	11	5.27	11.8	120	109	3.9	0.7	0	60
19	A	2.10396	5.2129	17.1	286	8.9	8.74	10.1	85	117	3.8	1.3	1	67
20	A	0.46798	2.01264	22.5	72	7.3	4.3	20.3	38	40	3.9	0.7	1	68
21	A	2.34472	4.50649	14.6	95	8.7	2.72	16.1	151	183	4.1	0.8	1	65
22	B	6.02273	13.0422	15.1	503	10	6.64	4.4	106	107	4.1	0.7	1	56
23	A	2.62195	13.6697	20.3	1880	13	18.95	8.2	86	34	3	1	1	76
24	A	0.666667	3.48155	7.7	100	4.5	1.07	13.5	36	33	3.8	0.8	0	75
25	B	0.77381	5.45977	8.1	43	5.1	1.12	8.4	26	14	4.7	1.1	1	66
26	B	1.32166	4.1031	14.3	168	8.1	4.6	15.7	83	101	4.1	1.2	0	78
27	B	3.03279	10.8312	17.3	287	9.3	17.41	6.1	74	53	3.5	1.1	0	65
28	A	1.59091	6.61954	16.6	389	5.2	1.97	7.7	49	44	4.2	0.8	1	69
29	B	0.745968	4.18017	28	116	4.9	3.58	12.4	37	31	4	1	0	78
30	A	1.29921	3.36119	14.6	235	7.1	6.03	12.7	66	101	4.1	0.5	0	65
31	B	1.2619	6.60303	4.5	971	11	2.04	10.5	53	32	3.5	1	0	74
32	B	0.933333	3.71581	11.5	48	6.4	2.89	15	56	63	4.7	0.8	0	79
33	A	1.23272	2.81103	18	700	5.3	3.32	21.7	107	130	4.4	1.2	1	65
34	A	1.48936	6.0174	28.4	10.6	1470	9.56	9.4	56	44	3.4	0.7	1	67
35	A	0.714286	2.32229	18.6	7	160	7.4	18.2	52	62	4	0.6	1	64
36	B	0.337838	1.79298	5.9	4.3	61.4	0.94	14.8	20	24	4.2	0.9	0	65
37	A	0.528169	3.06186	7.6	5.6	137	5.18	14.2	30	24	4.1	1.3	0	71
38	A	0.576923	2.61538	7.2	5.3	116	2.15	15.6	36	36	4.4	0.5	1	68
39	B	2.10526	3.39529	46.4	9.8	257	2.82	9.5	80	160	4.1	0.6	0	51
40	B	1	1.84327	5.8	3.3	27.3	1.61	13.5	54	68	4.4	0.3	1	38
41	B	0.555556	1.69706	4.3	4.4	29.1	1.01	18	40	50	4.7	0.5	1	54
42	B	0.555556	2.53743	11.8	4.1	130	1.27	13.5	30	42	4.6	0.8	0	74
43	B	4.59627	10.2128	8.2	6.6	68.2	2.75	16.1	296	168	4	1.1	0	72
44	B	0.391705	2.27386	5.4	3.8	47.6	1.26	21.7	34	26	4.2	0.5	1	74
45	B	0.925325	2.51355	8.3	4.7	16.1	2.03	15.4	57	68	4.6	0.7	0	56
46	B	0.175	0.686809	5.1	3.6	10	0.86	30	21	15	4.2	0.9	1	38
47	A	0.552147	2.69126	12	4.3	36.1	0.81	16.3	36	33	4.2	0.7	1	70
48	A	0.857558	3.81975	14.8	7.1	130	2.36	17.2	59	31	4.1	0.6	1	62
49	B	0.778302	1.21032	15	3.9	42.2	1.44	21.2	66	140	4.1	0.3	0	46
50	B	1.11511	2.65974	10.5	4.6	89.3	4.11	13.9	62	79	3.9	0.2	0	53
51	B	0.200617	2.0301	26.3	5.8	616.6	3.62	16.2	13	10	3.5	0.6	0	80
52	A	0.535714	1.93949	8	4	129.3	2.4	22.4	48	50	4.4	0.4	0	64
53	A	1.26963	1.92501	8.9	4.1	31.7	2.17	19.1	97	174	3.9	1.6	0	50
54	A	0.474806	1.39653	8.6	3.7	43.8	0.52	25.8	49	58	4.3	0.8	1	56
55	A	4.02632	7.84057	24.5	13.8	512.5	14.31	9.5	153	157	3.8	0.7	0	61
56	A	0.241636	0.658715	4.8	4.8	20.1	0.71	26.9	26	56	3.9	0.3	0	51
57	A	0.454545	1.85164	11.8	4.9	415.6	2.95	17.6	32	42	3.4	0.6	0	66
58	B	1.31944	4.82351	25.4	6.7	127	4.28	10.8	57	57	3.9	0.9	1	69
59	B	0.680473	2.24873	10.4	4	54.7	2.6	16.9	46	51	4.3	0.6	1	59
60	A	0.363128	2.13677	3.3	3.8	19.5	1.1	17.9	26	22	4.1	0.8	0	69
61	A	3.11594	10.2718	18.6	8.8	310.6	6.97	6.9	86	99	3.6	0.6	0	82
62	A	0.502959	1.99623	8.7	3.9	37.7	0.46	16.9	34	33	4.1	0.6	0	57
63	B	5.89286	17.3378	33.3	13.9	991.9	4.02	5.6	132	88	3.7	0.8	0	69
64	A	0.442073	2.70713	6.1	5	60	1.3	16.4	29	24	4.2	0.6	0	75
65	A	0.483871	1.65289	6.8	4.4	46.2	0.94	15.5	30	43	4.2	0.3	0	56
66	B	0.393401	2.15211	16.9	3.9	212	2.33	19.7	31	24	4.2	1.3	0	67
67	A	0.853659	4.78363	14.4	6.5	303	1.91	12.3	42	31	4.1	0.5	0	78
68	A	0.813953	3.80584	15.4	8.2	306.4	2.18	12.9	42	39	4.2	0.5	1	73
69	A	0.320946	2.59341	7.9	6.4	351	9.52	14.8	19	11	3.5	1	0	67
70	B	0.414157	1.12719	16.8	5.6	105	3.12	33.2	55	54	4.2	0.7	1	50
71	B	0.167464	1.29506	4.3	4.1	53	0.95	20.9	14	9	4.3	0.2	1	58
72	B	0.972222	5.00957	19.8	7.2	508	6.05	10.8	42	33	3.9	0.6	0	74
73	B	1.1039	3.48513	11.6	5.8	87	2.89	7.7	34	54	4.2	0.6	0	58
74	A	0.698052	3.79928	22	7.2	398	2.94	15.4	43	28	3.8	0.6	1	72
75	A	0.34965	1.76474	4.6	5.3	108	0.89	14.3	20	19	4	0.7	1	55
76	A	0.427461	1.09919	5.3	4.4	72	1.44	19.3	33	49	4.3	0.2	0	45
77	A	0.559211	3.61208	11.8	5	116	2.8	15.2	34	21	4.3	0.5	0	74
78	A	0.102459	0.518406	5.5	5	362	1.48	24.4	10	10	3.7	0.3	0	40
79	A	1.23596	10.7116	34.3	9.9	785	4.32	8.9	44	9	3.6	1.3	0	65
80	A	0.719697	3.15387	61.6	16	423	8.11	26.4	76	42	3.5	0.5	0	71
81	B	1.33562	7.50555	13.5	8.5	92	4.08	7.3	39	27	4.1	0.5	1	73
82	A	1.30556	8.16007	27	8.3	682	5.74	9	47	31	4.3	0.7	1	87
83	A	3.91975	10.3071	35.3	11	509	9.54	8.1	127	107	3.6	1	0	68
84	A	1.34831	7.76629	19.1	6.9	451	3.33	8.9	48	25	3.8	0.5	1	72
85	A	1.11111	6.18984	20.6	6.9	154	4.07	9.9	44	29	4.1	0.7	1	75
86	B	0.367347	2.08653	32.4	6.4	142	3.24	24.5	36	25	3.8	0.6	0	71
87	B	0.741525	3.86599	6.8	5.4	224	1.61	11.8	35	34	4.1	0.6	1	76
88	A	1.58333	8.5118	17.5	11.2	675.6	8.8	9	57	40	2.5	0.3	1	85
89	A	0.321429	1.43725	6.8	6.3	43	0.56	21	27	26	3.9	0.8	1	57
90	A	1.14486	6.74443	20	9.7	1541	14.26	10.7	49	31	3	0.9	1	82
91	B	0.790323	3.77006	13.6	4.7	144.45	2.46	15.5	49	45	4.1	0.6	1	80
92	B	0.900901	3.7369	18.5	5.7	313	4.49	11.1	40	43	4.1	0.6	1	68
93	B	0.951087	5.93478	30.7	10	1234	8.54	9.2	35	25	3.3	0.9	1	78
94	B	1.91589	9.17732	12.1	9.9	1534.1	7.09	10.7	82	54	3.7	1.9	0	88
95	A	0.294118	1.70993	4.5	5.5	120	1.36	20.4	24	20	4	0.5	0	65
96	A	0.368098	1.61706	9.2	5.4	51	1.05	16.3	24	26	4.3	1.2	1	56
97	A	0.503049	3.6006	16	9.1	1291	7.4	16.4	33	21	3.3	0.5	0	82
143	A	0.633333	3.59066	5.66	7.8	108	4.03	15	38	28	4.1	0.6	1	75
144	A	0.596591	3.15714	8.82	6.3	206	2.77	17.6	42	33	4.1	1.4	1	76
145	A	2.19799	5.76804	6.5	7.1	340	4.35	14.9	131	145	4.1	1	0	79
146	B	0.298077	1.90869	4.88	5.5	51.5	1.53	26	31	15	4.3	0.8	0	62
147	A	1.03873	3.42434	9.64	12.7	84.3	2.4	14.2	59	53	4.6	0.7	0	60
148	A	1.51989	2.46806	8.52	11.6	88.4	1.97	17.6	107	102	4.3	1.4	0	41
149	A	0.179641	0.659255	5.24	4.3	17.8	1.05	33.4	24	23	4.5	0.6	1	44
150	B	1.77966	9.88588	7.82	5.2	262	2.16	5.9	42	42	4.1	0.4	0	90
152	B	0.406977	2.80101	4.94	4.3	48.4	1.03	17.2	28	19	4.6	0.6	1	75
153	B	0.544118	2.22288	7.28	4.2	21.2	1.06	17	37	29	4.2	0.7	0	55
154	A	0.262557	1.32107	6.35	4.3	10	0.95	21.9	23	22	4.1	0.4	1	59
155	B	1.46296	4.4974	7.53	6.5	322	3.03	13.5	79	76	3.8	0.6	1	67
156	A	0.875451	1.9689	9.22	6.3	156	2.24	27.7	97	155	4.3	0.5	1	70
157	A	1.30952	4.1475	4.09	4	44.8	1.74	12.6	66	85	4.4	0.5	1	73
158	B	0.378788	2.14275	6.01	4.2	24.2	0.42	16.5	25	18	4.1	0.4	1	60
159	B	0.510204	1.81183	5.71	4.2	18.2	0.47	14.7	30	33	4.4	0.7	1	51
160	B	1.03383	4.91334	12.1	7.1	136	3.56	13.3	55	42	4.1	0.6	1	77
161	A	0.578035	3.46152	11.52	5.9	60.3	3.17	17.3	40	30	4.1	0.4	1	82
162	A	1.41791	2.45843	6.89	5.2	18.3	0.92	13.4	76	161	4.1	0.4	1	55
163	B	1.0101	6.02215	10.3	11.6	363	4.91	9.9	40	26	3.6	1.3	1	76
164	B	0.123288	0.431074	4.2	4.8	23.3	0.62	36.5	18	22	4.4	0.8	0	41
165	B	0.299145	3.12063	5.97	3.4	30.6	0.51	11.7	14	7	4.2	0.7	0	69
166	B	4.33206	9.03078	13.48	10.1	427	4.11	13.1	227	224	3.9	1	0	78
167	B	1.14232	1.91723	5.87	6.8	23.2	2.14	26.7	122	142	4.4	0.6	1	50
168	A	0.192308	1.09109	8.86	6.1	19.9	0.65	22.1	17	21	4.3	0.4	0	65
169	A	0.44335	2.03848	11.67	4.8	70.5	2.87	20.3	36	31	3.9	0.7	0	64
170	A	0.555556	4.25785	7.67	5.4	157	1.92	11.7	26	17	3.7	0.5	0	79
171	B	1.11111	6.44253	35.3	6.5	637.3	5.03	9	40	32	3.8	1	0	82
173	B	1.1747	4.50804	17.6	14.9	562.8	18.68	8.3	39	22	2	1.3	0	45
174	A	0.734733	1.52066	11.3	4.2	64.8	1.34	26.2	77	101	4.7	0.8	0	52
175	A	0.22619	1.69134	8.3	3.2	39.1	0.94	21	19	11	4	0.4	1	62
177	A	2.5	9.0658	26.3	7.9	294.3	8.39	8.9	89	53	3.4	1.6	0	66
178	B	1.03125	3.0515	6.6	4.2	53.4	1.44	16	66	87	4.6	0.7	0	69
179	B	0.67474	2.31075	6.8	4.7	222.1	4.51	28.9	78	83	3.4	0.5	0	78
180	A	1.39062	3.06569	7.7	5.5	85.9	2.71	16	89	96	3.7	0.9	0	54
181	B	1.71965	3.28057	10.9	7	98.2	4.64	17.3	119	169	4	0.6	0	62
182	A	1.79752	3.49959	12	4.7	38.5	2.66	12.1	87	142	4.3	0.5	1	58
183	B	0.347826	1.47433	63.9	6.5	175.7	4.83	23	32	31	3.7	0.4	0	59
184	A	0.197842	1.55467	5.8	3.8	187.6	0.99	27.8	22	17	4	0.3	1	81
185	A	0.286885	1.17435	3.5	3.9	66.8	0.53	18.3	21	22	4.1	0.5	0	48
186	A	2.14286	7.01602	61.5	15.6	906.9	10.36	7.7	66	67	3.1	1	0	67
187	B	1.90909	5.16831	14.6	11	296.6	10.66	16.5	126	98	3.8	0.4	1	67
188	B	0.482955	1.62635	4.9	4.4	78.4	1.78	17.6	34	56	4.2	0.2	0	63
189	A	1.9494	4.33562	5	4.2	271.6	1.93	16.8	131	154	4.1	0.5	1	69
190	B	0.246914	1.17048	4.9	4.1	26.7	0.61	24.3	24	20	4.4	0.7	1	53
191	A	0.579897	1.82668	5.6	4.2	45.3	1.06	19.4	45	64	4.3	0.5	0	63
192	B	0.85	4.3007	17.1	8.1	562.4	16.16	20	68	40	2.8	0.4	1	80
193	B	0.213523	0.681984	3	3.8	61.3	0.25	28.1	24	29	4.1	0.7	0	43
194	B	0.35473	2.56997	4.9	3.5	34.9	0.52	14.8	21	20	4.1	0.4	1	81
195	B	0.439189	1.61909	3.7	3.5	23.1	0.47	7.4	13	17	4.5	0.4	1	38
198	A	0.234742	1.93952	4	4.4	130.6	0.96	21.3	20	15	3.3	0.8	1	80
199	B	0.151976	0.690623	4	2.6	25	0.45	32.9	20	15	4.2	0.4	1	44
201	A	1.35093	3.85597	14.3	5.3	366.2	7.67	16.1	87	99	4.2	0.5	1	71
203	B	1.65217	5.14724	7.9	7.4	647.7	6.69	11.5	76	74	3.5	0.3	0	67
205	B	0.398936	1.75253	6.4	3.9	71.5	1.9	28.2	45	26	3.9	0.4	0	56
207	B	0.585106	4.32979	21.3	4.9	211.4	1.28	9.4	22	16	3.7	0.6	0	74
208	A	1.39493	4.2814	9.6	4	206.3	1.02	13.8	77	106	4.2	0.7	1	79
209	B	2.15426	5.80184	17.3	5.6	124.6	3.74	9.4	81	102	4.3	0.8	0	68
210	B	0.190217	1.94893	7.3	4.5	52.9	2.7	27.6	21	10	3.8	0.3	1	81
211	A	1.11111	4.51375	6.9	4.1	177.1	2.49	11.7	52	56	4.1	0.5	1	76
212	B	1.82573	4.26488	14.6	6.2	179.8	5.62	24.1	176	152	3.7	0.3	0	72
213	B	0.701439	2.32238	15.1	7.9	520	5.59	13.9	39	41	3.1	0.4	0	53
214	B	1.03261	5.03151	20.4	6.2	266	2.57	13.8	57	41	3.9	0.9	0	78
215	A	3.36735	8.36282	21.8	12.4	1110	6	9.8	132	113	3.5	0.9	1	66
216	B	0.22293	0.814025	4.4	3	11.8	0.42	31.4	28	30	4.4	1	0	50
217	B	0.808383	3.48034	20.9	4.4	2052.9	4.92	16.7	54	46	3.8	0.5	0	73
218	B	1.61706	1.87034	10.1	5.3	82	2.62	25.2	163	299	4.4	0.8	0	50
219	A	0.488166	2.2114	5.4	3.6	91.1	1.63	16.9	33	35	4.2	0.5	0	67
221	A	0.326705	1.79844	5.1	2.9	56.5	0.54	17.6	23	23	3.8	0.5	1	66
222	A	0.315985	1.01879	9.6	4	62.4	0.74	26.9	34	34	4.2	0.4	0	47
223	A	0.200472	1.30306	5.8	3.8	128.6	0.71	21.2	17	17	4	0.4	1	67
224	B	1.87845	3.85169	10.6	5.5	257.4	1.24	18.1	136	137	3.8	0.6	1	60
225	B	0.330688	1.27036	13.9	4.2	82.7	1.45	18.9	25	34	4.6	0.2	0	56
226	A	2.02206	12.6176	16.3	7.9	773.7	12.18	6.8	55	25	3.5	0.7	1	78
227	B	0.165441	0.39473	5.7	3.4	18.3	0.45	27.2	18	19	4.7	0.9	0	26
228	A	0.380711	1.9797	5.4	5	142.7	1.79	19.7	30	16	3.5	0.2	1	52
229	B	0.304054	1.84153	5.2	6	512.8	1.42	14.8	18	19	3.7	0.3	0	66
231	A	0.693431	4.64181	34.3	6.1	402	3.8	13.7	38	17	3.4	0.5	1	69
232	B	0.150215	1.38762	3.8	5.6	66.4	0.93	23.3	14	12	4.1	0.7	0	80
233	A	0.270619	1.28286	4	4.1	13.1	0.88	19.4	21	20	4.3	0.5	1	53
235	B	0.69697	3.3916	7.9	4.8	331.1	3.71	16.5	46	37	3.8	0.6	0	74
236	A	1.37725	4.15834	9.3	6.5	157.5	3.06	16.7	92	86	4.1	0.6	0	70
237	B	0.310734	2.01977	4.2	4.3	91	0.94	17.7	22	16	4.1	0.4	1	65
238	B	0.75431	1.53116	14	6.6	130.9	1.84	23.2	70	101	4.2	0.8	0	51
240	B	0.270563	1.42857	2.5	3.3	74.1	0.71	23.1	25	25	4.3	0.9	1	66
241	A	0.142327	0.465787	4.9	3.1	12.9	0.79	40.4	23	33	4.1	0.2	1	47
242	B	0.306691	0.623862	3.8	4	51.1	0.53	26.9	33	65	4.5	0.9	0	41
243	B	0.468198	1.26264	19.3	5.1	155.6	6.65	28.3	53	55	4.2	0.6	0	50
244	A	0.615942	1.83139	6.1	3.5	107.5	1.51	20.7	51	63	4	0.4	0	59
245	A	0.485612	2.88563	8.9	4.9	150.4	1.25	13.9	27	29	3.4	0.7	0	80
246	A	1.46341	3.74742	46.4	11.8	703.2	9.82	12.3	72	61	3.4	1.6	0	50
247	B	0.551643	1.83364	9.5	3.5	169.1	4.42	21.3	47	73	3.8	0.5	0	71
248	B	0.152542	0.610169	4.8	4.2	33.5	0.4	29.5	18	25	4.3	0.6	0	50
249	B	0.423977	2.12173	3.6	3.6	54.3	0.53	17.1	29	23	4.4	0.8	1	60
250	A	0.379147	1.83429	4	3.9	46.5	0.93	21.1	32	28	4.4	1	1	64
251	A	0.346535	1.50718	7	3	106.7	2.23	20.2	28	22	4.2	0.5	1	51
252	A	0.651042	2.47236	10	3.9	161.8	1.22	9.6	25	30	4.3	0.6	0	52
253	A	0.952381	5.65288	20.4	7.7	149.9	3.37	8.4	32	21	3.5	0.7	1	68
254	B	0.804348	4.82609	7.6	6.5	418.8	4.55	11.5	37	25	3.5	0.5	0	75
255	B	0.440415	1.65752	4.8	4.1	2353	3.46	19.3	34	38	3.4	0.6	0	58
256	B	0.29661	2.25134	7.7	3.8	132.6	1.08	17.7	21	14	4.1	0.6	1	71
257	A	1.31579	5.7107	10.4	7	65.6	1.38	13.3	70	37	4.1	0.7	0	66
258	B	0.90604	2.98856	17.8	5.8	48.9	1.97	14.9	54	68	4.7	0.3	0	68
259	B	0.20362	1.1542	7	4	17.6	0.46	22.1	18	11	3.8	0.4	1	47
260	B	1.03147	3.25976	6.5	4.9	112.5	2.12	14.3	59	45	4.4	0.6	0	53
261	A	0.199387	1.03232	5.1	4.2	67.8	0.59	32.6	26	26	4.4	0.6	0	66
262	B	0.365169	4.7686	8.6	5.1	1631.9	1.86	8.9	13	5	3.6	0.4	1	73
263	A	0.769231	3.86189	10	5.5	56.6	2.81	15.6	48	32	3.9	0.5	0	71
264	B	0.714286	4.64356	18.4	7.9	1189.5	7.14	12.6	36	28	3.5	0.4	1	86
265	A	0.184332	1.29837	6.3	4.4	131.5	0.61	21.7	16	12	3.6	0.5	1	61
266	B	0.418919	2.23333	10.3	4.8	73	1.33	18.5	31	30	3.9	0.5	0	73
267	A	0.924855	2.94144	11.4	4.5	266.7	0.94	17.3	64	82	4.2	0.9	1	72
268	A	0.880952	5.96779	10.8	8	1614.4	4.76	10.5	37	27	3.9	1.4	1	88
269	A	0.143678	2.72085	8.7	6.8	157.9	1.5	17.4	10	3	3.3	0.4	1	82
270	B	0.96875	4.82112	24.8	10.9	2552.1	15.9	8	31	29	2.9	0.6	1	67
271	A	0.217391	1.30222	7.6	3.4	35.2	0.49	18.4	16	15	4	0.6	0	58
272	B	0.269058	1.16693	8.1	4.1	165	0.9	22.3	24	23	4.1	0.4	0	52
274	A	1.23047	4.21234	9.8	5.5	60.7	2.38	12.8	63	65	4	0.7	0	69
275	A	0.829146	2.71588	7.8	3.7	62.6	0.64	19.9	66	71	4.3	1.5	0	69
276	B	0.567376	2.89262	4.8	4.9	132.6	3.19	14.1	32	20	3.2	0.5	1	57
277	B	0.628655	2.28564	8.8	5.7	33.5	0.72	17.1	43	34	4.1	0.5	0	53
278	A	0.491071	3.15378	11	4.9	116.6	3.81	16.8	33	23	3.8	0.7	1	77
279	A	0.421348	3.25111	11.7	8.9	211.9	1.81	8.9	15	10	3.5	0.4	0	61
280	A	0.145089	1.35417	5	5.3	129.8	2.48	22.4	13	9	4	0.1	0	70
281	A	0.619658	4.01619	5.4	5.2	34.3	1.26	11.7	29	22	4.2	0.6	0	76
282	A	0.802139	2.61268	10.9	7.1	62.4	1.22	18.7	60	49	4.3	1.3	0	57
283	B	0.307203	0.926946	6.7	4.2	24.3	0.79	23.6	29	31	4.3	1	1	42
284	B	0.219665	1.08852	13.1	4.3	60.8	1.14	23.9	21	19	4.4	0.3	1	54
285	B	0.549451	2.78085	1.11111	4.9	151.9	1.76	18.2	40	42	4.2	0.6	0	82
286	B	1.51376	5.27867	16.3	5.8	154.4	7.8	10.9	66	76	3.2	0.6	0	76
287	B	0.480132	3.33223	9.5	4.8	76	2.2	15.1	29	24	4.2	0.4	1	85
289	B	0.195896	1.52129	5.5	4.1	82.9	0.94	26.8	21	13	4.3	0.4	1	70
290	A	0.317259	1.50244	10.2	7	68.8	1.96	19.7	25	24	4.3	1	0	58
291	A	1.04839	6.87742	26.7	12.6	1087.1	7.67	9.3	39	25	3.7	1.4	1	82
295	B	2.75641	8.89312	13.2	6.7	285.8	6.1	7.8	86	69	3.5	0.6	1	67
296	B	2.25694	9.71683	32	13.4	1086.1	15.65	7.2	65	46	2.6	0.5	0	73
298	B	1.52778	7.03861	17.3	5.3	145.9	4.32	7.2	44	38	4.1	0.5	1	71
299	A	4.21875	21.8747	12.5	7.7	3015.8	16.81	3.2	54	30	2.7	0.4	0	71
300	B	0.216837	1.60459	9.4	5.7	95.7	2.8	19.6	17	16	3.8	0.4	1	74
301	B	2	7.51841	47.2	11.1	674.1	11.78	11	88	62	3.3	0.8	1	74
302	A	0.342466	1.2108	3.9	4.8	120.3	0.41	21.9	30	32	3.6	0.5	0	50
303	B	0.457516	3.06261	9.6	4.7	544.8	1.84	15.3	28	17	4.2	0.3	1	69
304	A	2.03271	4.99386	26.3	5.6	246.6	2.43	10.7	87	119	3.8	0.9	0	67
305	B	1.01266	6.0374	17.8	9.2	1729.5	4.57	7.9	32	26	3.9	0.5	1	76
306	B	0.248619	2.45304	3.6	6.8	60.2	1.41	18.1	18	9	3.9	0.6	0	74
307	B	0.391061	2.95921	8.1	4.8	197.4	2.53	17.9	28	17	3.9	0.8	1	78
309	B	0.425311	1.38225	11.7	4.6	76.7	1.78	24.1	41	68	4	0.5	0	67
310	B	0.864583	1.72059	5.1	5.5	135.4	0.9	24	83	97	4.3	0.6	0	49
312	A	0.530973	1.44697	4.6	5.2	77.4	1	22.6	48	70	3.8	0.8	1	57
313	B	0.951705	4.45942	18.8	6.6	181.4	2.86	17.6	67	49	4.2	1.8	1	82
314	A	3.45455	8.85961	4.9	9.2	659.4	5.47	11	152	148	4.6	0.4	1	78
316	B	1.16197	3.04695	27	9.6	318.2	2.5	21.3	99	81	4.3	0.9	0	59
317	A	0.28481	0.801527	8.6	5.4	43.8	0.58	23.7	27	22	4.5	0.3	1	33
318	A	1.25839	5.11955	24.3	5.7	343.2	4.75	14.9	75	65	3.6	0.4	1	82
319	B	0.311111	2.53531	18.2	5	54.5	5.62	22.5	28	17	3.9	0.3	1	84
320	A	0.364964	1.48996	6.2	8.1	110.2	3.58	13.7	20	24	3.9	0.3	0	50
321	B	0.210177	1.47608	12.8	4.2	70.8	0.8	22.6	19	15	4.3	0.6	1	68
322	A	0.342105	2.04928	3.1	4.6	25.8	0.69	19	26	15	4.2	0.8	0	58
323	B	0.585443	2.61818	4.5	3.8	106.5	0.83	15.8	37	45	4	0.5	0	75
324	B	0.364583	1.79351	10.5	6.6	415.5	3.06	19.2	28	20	3.8	0.2	1	55
325	B	0.754717	1.59853	7.1	8.2	106.7	1.23	15.9	48	104	4.7	0.5	0	54
326	A	0.337302	1.83492	7.8	3.1	105.4	0.55	25.2	34	25	4.1	0.4	0	68
327	B	0.833333	6.16667	9.1	5.7	114.3	2.65	5.7	19	16	3.7	0.4	0	74
328	A	0.322848	1.24422	3.3	3.4	59.4	0.74	30.2	39	35	4.1	0.2	0	57
329	A	0.339196	0.825618	8.1	4.6	21.3	0.51	19.9	27	35	4.3	0.6	1	36
330	A	0.279188	1.64284	7.1	5	69.7	1.6	19.7	22	22	4.1	0.4	0	69
331	B	0.238095	0.485368	3.8	5.2	18.2	0.98	27.3	26	37	4.4	0.3	1	31
332	B	0.382883	1.91568	6.7	3.2	51.6	1.04	22.2	34	35	4.5	0.5	1	74
333	B	1.02632	2.6535	17.5	7.5	79.9	1.86	19	78	95	4.3	0.7	0	63
334	A	2.45327	4.85723	6	3.6	62.6	2.94	10.7	105	128	4.3	0.9	1	56
336	B	0.449438	2.12734	7.1	3.3	67.3	1.36	17.8	32	36	4.5	0.8	0	71
337	B	0.791284	1.29696	5.3	4.2	52.6	0.95	21.8	69	86	4.3	0.5	0	38
338	B	3.75	5.88606	11.1	8.7	124.2	4.82	9.8	147	211	4.3	0.8	0	57
341	A	0.657895	2.02267	10.4	5.6	28.1	0.78	17.1	45	39	4.5	0.9	1	48
342	B	1.39594	2.25369	7.9	5.3	110.9	2.22	19.7	110	179	3.9	0.4	0	54
343	B	0.185185	0.789632	9.2	3.6	47.5	0.63	21.6	16	22	4.5	1.1	0	50
344	A	0.939597	3.79734	10.4	5	81.4	2.84	14.9	56	48	3.9	0.9	0	70
345	A	0.148305	0.811795	2.6	3.8	166.9	0.41	23.6	14	15	4.1	0.5	0	53
346	B	3.44595	11.4448	16.5	8.7	596	4.81	7.4	102	86	3.8	1.1	1	77
348	B	1.32937	5.44932	12.4	8.2	350.1	4.85	12.6	67	48	3.6	0.9	1	71
350	A	0.927419	3.67956	7.5	2.9	52	3.04	12.4	46	47	4.1	0.6	1	68
351	B	1.5	7.24486	21.5	8	271	6.48	9.5	57	45	3.3	0.9	1	81
352	B	6.7	18.6228	12	9.7	272	8.83	2.5	67	56	4.2	1.5	1	52
354	B	0.221963	1.20334	2.8	2.7	55	0.56	21.4	19	23	4.2	0.7	1	65
355	B	0.520833	3.3541	6	6.5	254.3	5.06	12	25	20	3.3	1.3	0	72
356	A	4.25926	7.32181	36.3	11.4	294.2	10.74	5.4	92	130	3.9	1.6	1	49
358	A	1.82243	5.44254	7.4	4.4	126.4	1.87	10.7	78	93	4	0.8	1	72
359	B	0.428994	1.69873	6.1	4.1	129	1.32	16.9	29	32	4.4	1.1	1	56
360	A	0.659509	3.41953	16.9	6.4	135.8	6.58	16.3	43	41	3.8	0.5	0	83
361	A	1.05932	5.91777	5.1	3.7	80.3	0.56	5.9	25	21	4.5	1.2	1	64
362	B	0.593023	1.2954	7.6	2.7	95.7	1.95	21.5	51	62	4.2	1.5	1	43
363	A	0.876866	4.06511	12.4	4.1	214.5	1.63	13.4	47	43	3.9	0.4	1	76
364	B	0.322917	1.16792	10.8	4.9	103.8	1.35	24	31	37	4.6	0.4	0	55
365	A	1.2844	5.37241	9.7	5.1	182.4	2.54	10.9	56	63	3.7	1	1	83
366	A	0.603774	1.36481	9.4	6.5	65.2	1.25	26.5	64	109	4.3	1.4	0	59
368	A	0.373264	1.74199	6.8	4.5	71.8	1.15	28.8	43	32	4.3	0.3	1	66
369	A	0.784574	2.47801	6.1	3.2	234.8	1.9	18.8	59	72	4.3	0.8	0	67
370	B	0.766129	3.1682	5.8	4.1	117.9	1.41	18.6	57	42	4.5	1.5	0	67
371	B	1.47222	5.63651	29.1	8.1	83.6	3.37	9	53	49	4	0.8	1	67
372	A	0.920139	6.94146	16.7	5.5	209	2.64	14.4	53	13	4.2	0.7	0	68
373	B	4.78448	9.44369	61.6	13	671.9	20	5.8	111	163	3.1	0.9	0	63
374	B	0.267857	1.75891	5.8	4.3	31.9	1.2	22.4	24	22	4.2	0.4	1	77
375	A	0.434272	1.2455	11.9	6.2	163.7	1.97	21.3	37	61	4	0.6	0	56
376	A	2.5	9.08374	35.3	9.3	745.9	14.23	7.2	72	70	3.2	1	1	76
377	A	0.604508	2.7182	7.5	5.8	83	1.41	24.4	59	19	4.3	1.1	0	49
378	B	1.24101	3.45758	14.3	10	223.7	3.51	13.9	69	101	3.5	1.2	0	70
379	B	1.91617	2.12258	4.3	3.3	20.1	0.94	16.7	128	142	4.1	0.5	1	33
380	A	0.323834	1.41046	5.1	3.8	40.5	0.87	19.3	25	39	4	0.7	0	68
381	A	0.245536	1.02395	4.8	4.5	59.9	0.85	22.4	22	23	4.6	0.4	0	50
382	B	0.256098	0.916544	5.3	3.9	56.1	0.7	20.5	21	19	4.5	0.4	1	39
383	B	0.198238	1.79313	4	3.4	95.5	0.57	22.7	18	11	4.3	0.4	0	75
385	A	0.894231	1.6627	6	4.6	62.6	2.1	26	93	130	4.2	0.8	0	53
386	A	1.25698	3.18733	9.1	6.3	170.9	2.05	17.9	90	129	4	0.7	1	72
388	A	0.375648	1.72359	3.6	5.9	68	0.72	19.3	29	19	4.3	1.3	0	50
389	A	0.191257	1.10719	7.8	4.9	39.7	1.01	18.3	14	11	3.9	0.6	1	48
391	B	1.57895	6.47456	10	5.9	420.3	7.41	9.5	60	44	3.7	1.2	1	68
392	A	0.548561	0.602457	4.5	5.7	11.3	1.03	27.8	61	104	3.9	0.6	1	28
393	B	1.51099	3.95175	9.3	5.7	148.3	1.84	18.2	110	76	4	0.4	1	57
394	A	0.473301	2.30695	9.4	3.5	47.7	1.49	20.6	39	33	3.6	0.7	0	70
395	A	0.323383	1.5374	10	4.7	134.6	1.41	20.1	26	23	4.4	0.5	0	57
396	A	0.432961	2.02059	6.4	6.1	44.7	0.93	17.9	31	32	4.4	0.4	0	66
397	B	0.582011	2.94885	15.7	5	196.2	1.74	18.9	44	36	3.9	0.6	0	76
398	A	0.714286	1.02062	6.4	3.2	24.2	0.79	20.3	58	96	4.3	0.3	1	35
399	B	0.25	0.614286	6.3	4.3	71.3	0.53	31	31	49	4.4	1.2	0	43
400	A	0.395753	2.10395	10	5.2	234.3	2.1	25.9	41	31	4.3	0.5	1	74
401	B	0.147059	0.327516	3.8	5	24.5	0.28	30.6	18	31	3.9	0.3	0	31
402	A	0.113636	0.839782	4.7	4.2	31.1	1.38	39.6	18	12	3.9	0.6	0	64
403	B	1.18889	1.28671	9.5	5.3	75.8	1.78	22.5	107	187	3.9	0.6	0	37
404	B	0.198675	1.06768	4.9	6.9	41.8	2.19	30.2	24	18	4.3	0.6	0	57
405	B	0.180818	0.978731	8	4.5	78.9	1.12	31.8	23	26	4.2	0.6	1	69
406	B	0.788462	0.524951	5.5	4.8	15.6	1.71	26	82	244	4.1	0.5	1	26
409	A	1.42663	4.0678	20.2	7.2	201.8	2.79	18.4	105	91	4.1	0.7	0	68
412	B	0.445205	1.56063	16	8.7	171	3.35	21.9	39	30	3.1	0.8	0	48
413	B	0.666667	3.21331	8.2	6.5	142.5	1.3	12	32	30	4.2	0.5	1	66
414	B	0.237069	1.46906	3.7	4.4	25.3	0.75	23.2	22	15	4.1	0.6	1	60
415	A	1.99571	2.00814	4.8	5.2	31.4	0.46	23.3	186	320	4.6	1	0	45
417	A	0.252016	0.621617	4.8	4.1	64.6	0.64	24.8	25	40	4.6	0.7	0	39
418	B	0.297297	2.07418	5.5	5	109.7	1.51	18.5	22	18	3.9	0.5	0	74
419	A	3.54478	8.70513	17.6	7.8	239.5	7.65	6.7	95	130	4.3	0.5	0	70
421	A	0.221519	0.744163	4.3	3	35.3	0.61	23.7	21	30	4.2	0.3	1	46
422	A	0.373377	1.34121	6.3	4.8	34.5	1.23	15.4	23	31	3.9	0.6	1	50
423	B	2.91159	3.65542	10.5	8.7	81.5	1.2	16.4	191	74	4.1	0.7	1	27
425	A	0.268519	0.82991	4.9	4.3	50.5	1.01	27	29	37	3.9	0.4	0	47
426	B	0.0409836	0.175878	5.1	5.5	136.4	0.92	24.4	4	39	4.3	1.2	0	67
427	A	2.47573	6.31851	18.8	6.9	159.2	4.77	10.3	102	107	3.6	1.5	0	66
428	A	0.490654	0.791927	4.9	4	16.8	1.53	21.4	42	71	4.5	0.9	0	34
429	A	0.296961	1.03453	8.3	5.7	408.6	2.95	36.2	43	54	3.7	0.9	0	64
431	A	7.24359	19.6836	10.1	14.8	399	19.33	3.9	113	86	2.8	0.5	0	63
432	A	0.310881	4.53886	5.8	4.1	126.1	0.68	19.3	24	4	4.2	0.5	1	73
433	B	1.16477	3.95402	5.4	4.1	20.1	1.24	17.6	82	42	4.5	0.5	1	55
435	B	1.96839	2.83675	9.9	4.8	201.4	1.85	17.4	137	156	4.2	0.9	0	45
436	B	0.677778	1.59754	8	4	113.1	3.16	22.5	61	72	4	0.5	1	50
437	B	2.03846	7.29682	34.3	10.5	166.9	3.33	6.5	53	48	4.6	0.8	0	62
439	A	0.493421	3.2302	4.9	4.6	58.5	2.14	15.2	30	21	4.5	0.8	0	75
440	A	1.0452	4.15598	5.5	4.2	86	1.46	17.7	74	60	3.9	0.8	1	77
442	B	0.477941	3.40595	3.4	6.3	751.9	5.21	13.6	26	15	3.5	0.4	1	69
444	A	3.6745	7.20112	54.5	9.1	483.2	12.98	14.9	219	247	3.4	0.6	1	77
446	B	0.445545	1.74721	8	6.1	382.3	2.3	20.2	36	35	3.6	0.4	1	58
447	A	0.291878	1.81622	5.3	5.2	172.2	2.48	19.7	23	18	4	1.3	0	66
451	A	0.166084	1.53359	6.6	3.7	815.9	1.89	28.6	19	10	3.7	0.4	1	73
452	B	0.379902	2.65665	7.8	5	163.2	1	20.4	31	22	4.4	0.6	0	82
453	B	1.96429	8.11152	8.4	7	182.7	4.2	7	55	50	4.2	0.9	1	73
454	A	0.723404	3.2995	28	6.5	148.1	3.62	23.5	68	48	3.6	0.9	0	79
455	B	1.98718	10.8842	75	8.6	729.5	10.98	7.8	62	30	3.7	0.4	1	75
456	B	0.3327	0.925838	4.4	5.5	48.7	0.59	26.3	35	40	4.3	0.5	0	44
457	B	0.833333	5.06785	4.5	5.2	436.4	1.52	11.4	38	27	4.1	0.6	1	79
459	A	0.70122	1.89094	7.1	4.6	59.3	1.79	16.4	46	69	4.2	1.2	0	56
460	B	0.294811	1.54206	4.1	3.5	95.1	0.74	21.2	25	19	4.1	0.6	0	57
461	B	0.289575	1.60518	4.8	2.5	35.2	1.56	25.9	30	22	4.1	0.6	1	65
463	B	1.11789	8.39889	9.2	6.9	526.7	5.87	12.3	55	20	3.7	0.8	0	84
464	B	1.24172	4.06601	26.7	9.8	661	6.54	15.1	75	69	3.7	1	0	68
465	B	1.00365	3.0813	34.3	6.9	606.4	1.01	13.7	55	88	3.9	0.6	1	72
466	B	0.584795	2.48417	11.8	5	232.7	1.53	17.1	40	41	3.8	0.8	0	68
468	B	1.53061	4.24176	22.8	9.1	168.3	8.98	24.5	150	75	3.9	1.6	0	60
470	A	0.27907	2.09302	6.9	4.7	75.7	1.24	21.5	24	16	3.5	0.3	1	75
471	B	0.248869	1.44687	5.1	3.2	64.3	1.48	22.1	22	20	3.8	0.4	1	65
472	B	0.46875	2.75568	11.2	5.7	215.9	2.53	14.4	27	24	3.3	1.3	1	72
473	A	0.218894	1.40405	5.2	4.4	60.2	0.81	21.7	19	14	4.1	0.5	0	60
474	B	1.66667	6.28828	27	11.8	231.7	6.85	10.5	70	34	3.5	1.3	0	55
475	A	0.559846	2.65797	7.9	6.9	249	2.78	25.9	58	41	4.1	0.8	0	76
476	A	0.170807	1.03887	3.3	4	24.5	0.74	32.2	22	20	4.4	0.5	0	68
477	A	0.304878	3.17073	4.7	4.5	189.5	1.29	20.5	25	9	4.2	0.2	0	78
478	A	0.46798	1.81552	8.7	4.9	162.8	1.31	20.3	38	31	3.7	0.4	1	54
479	A	0.24	0.734259	3.5	4.5	42.3	0.97	25	24	26	4	0.6	1	39
480	A	1.85	9.14604	34.3	7.5	224.9	4.09	5	37	33	3.9	0.2	1	71
482	B	2.42647	6.59926	35.3	11.1	508.6	20	10.2	99	135	4	0.6	1	79
483	B	0.408163	2.77184	5.3	3.8	114.6	1.31	14.7	24	17	4.1	0.7	1	70
484	A	0.342857	1.62999	4.7	4.8	56.6	1.14	17.5	24	23	3.8	0.5	1	57
485	B	0.722656	4.22627	15.3	7.3	142.3	7.04	12.8	37	21	3.8	0.8	1	67
486	B	1.95652	3.51534	48	8.2	235.9	5.22	11.5	90	119	4.1	1	0	49
487	A	0.282486	1.76864	4.8	4.3	37	0.5	17.7	20	20	4	0.7	0	70
488	B	1.35938	2.97243	7.5	4.3	251.5	3.54	16	87	94	3.8	1.2	0	53
489	B	0.620645	1.51906	5.3	4.4	66.3	0.64	22.96	57	59	4.2	0.3	0	47
490	A	0.608614	1.6414	9.5	7.2	108.9	1.12	26.7	65	74	4.1	0.5	0	58
491	B	3.63861	6.26961	29.6	4.5	178.9	4.92	10.1	147	169	3.9	0.9	0	56
492	B	0.470852	2.42033	47.2	9.8	201.3	2.69	22.3	42	28	3.8	1	0	68
493	A	0.340909	2.63744	7.9	4.9	87.6	1.15	11	15	12	4.1	0.3	0	67
494	B	1.65	5.71791	9.7	6.9	294.3	5.38	10	66	71	3.2	0.3	0	73
495	B	0.505464	1.69582	6.8	4.3	127.1	2.23	18.3	37	43	3.8	0.6	1	55
496	A	2.36905	4.5079	17.3	13.9	211.2	3.06	21	199	181	3.6	1.2	0	64
497	A	0.130662	1.05613	7.1	4.2	46.1	1.86	28.7	15	12	4.2	0.4	0	70
498	B	2.05729	5.29061	24.2	4.9	232.1	3.9	9.6	79	93	4.1	0.6	1	62
499	B	0.298507	1.25487	5.6	4.4	19.3	0.61	26.8	32	20	4.3	0.7	1	47
500	A	1.23832	4.23358	9	7.6	73.8	2.04	10.7	53	77	3.6	0.7	0	75
501	A	0.182403	1.11266	4.1	4.1	58.5	0.7	23.3	17	16	4	0.8	0	61
502	A	0.461538	3.34561	4.8	3.4	124	1.49	19.5	36	22	4.3	0.4	1	85
504	B	0.496689	2.28372	8.5	5.1	84.7	1.15	45.3	90	31	4.4	0.4	0	64
506	A	1.1756	4.22417	6.7	6.1	81.6	2.04	16.8	79	59	3.9	0.5	0	69
508	A	0.347222	2.20099	4.8	4	35	1.41	21.6	30	23	4.1	0.7	0	76
509	B	0.951087	6.22633	25.7	13.1	1303.2	14.12	9.2	35	21	2.9	1.7	1	75
511	A	0.472561	3.43062	46.4	8.4	965.7	2.83	16.4	31	18	3.2	0.8	1	77
512	A	4.90741	23.2689	17.3	8.7	633.9	16.28	2.7	53	31	3.4	3	1	66
515	A	2.15385	6.52573	16.6	9.7	819.9	12.51	6.5	56	67	3.4	0.6	1	62
517	B	0.637066	1.26527	4.2	4.9	34.6	0.43	25.9	66	75		1.1	0	43
518	B	0.424757	1.10597	4.3	2.7	63.1	0.47	20.6	35	59		0.7	0	50
520	B	0.483193	1.20321	5.2	4.7	11.7	0.73	23.8	46	57		0.8	0	47
521	A	0.474138	4.57465	5	5.8	135	1.04	11.6	22	11		0.8	1	80
522	B	0.304348	1.02776	3.5	5.5	31.4	1.09	23	28	44		0.5	0	56
523	B	0.359195	1.91254	3.7	3.7	30	1.29	17.4	25	21		0.8	1	61
524	A	0.239899	2.02218	3.8	4.6	82.1	1.32	19.8	19	12		0.4	1	73
525	A	0.571429	3.28289	3.6	4.2	108.5	1.63	14	32	28		0.4	1	76
528	B	0.541667	2.98753	11.8	6.3	115.5	2.05	18	39	32		1.1	0	78
529	B	0.676692	4.16842	3.5	4.4	80.4	2.24	13.3	36	25		0.4	1	77
531	B	0.668317	2.74965	6.1	5.6	56.2	2.41	20.2	54	49		0.8	0	72
532	B	1.48374	3.49681	7.3	6.3	43.6	3.14	12.3	73	84		0.7	0	54
533	B	0.480769	3.53553	6.8	5.9	155.2	3.18	15.6	30	18		0.8	1	78
534	A	0.274262	1.59046	6.9	6	57.8	3.49	23.7	26	22		0.6	0	68
536	B	1.72414	5.33118	11.9	6.7	154.2	8.16	14.5	100	82		0.4	1	70
537	B	0.882353	5.60332	10.7	8.4	276.7	8.17	8.5	30	20		1.4	0	71
538	A	1.67553	4.90837	9.1	8	107.7	8.5	9.4	63	74		0.8	1	63
539	A	4.36747	8.42779	4.8	12	523.5	10.97	8.3	145	176		1.9	0	64
547	A	1.40977	5.18315	14.3	8.7	209.8	8.26	13.3	75	58		0.9	0	70
548	A	0.67757	5.73829	20.4	12	1370	9.43	10.7	29	15		2	1	82
549	B	0.779817	4.20234	46.4	12	710	3.58	10.9	34	24		1.3	0	66
550	B	2.06522	11.2932	26.3	7.8	245.4	17.94	4.6	38	18		3.4	0	58
551	A	0.273307	1.2311	2.8	4.3	138.9	0.77	26.7	28	27	4	0.3	1	61
552	B	0.205405	1.37649	2.8	2.6	45.8	0.47	25	25	19	4.1	0.8	1	60
553	A	0.32694	3.24831	2.9	2.5	103.7	0.73	12.4	20	15	3.9	0.7	1	78
555	A	0.487373	2.41711	3	4.8	104.3	1.43	18.3	33	33	4.5	0.5	1	77
556	A	0.722274	3.55185	3.2	3.6	64.3	2.13	11.6	37	31	4.5	0.4	1	62
557	A	0.12285	1.39542	3.1	4.6	88.5	0.66	24.2	16	11	4.1	0.4	1	70
558	A	0.263095	1.95465	3.1	2.8	69.6	0.52	22.6	28	22	4.3	1.1	0	74
559	B	1.75549	0.48434	3.3	4	10	0.78	21.4	47	139	4.4	0.6	0	26
560	A	0.19305	0.498621	3.3	3.5	11.6	0.41	32.2	22	23	4.5	0.5	0	35
562	A	0.130251	1.20223	3.3	3.6	43.4	0.85	24.9	17	12	4.5	1.1	0	61
564	B	0.487373	2.75239	3.3	4.2	45.8	0.5	12.2	25	22	4.2	0.8	0	63
565	B	0.161355	3.2975	3.3	3.8	85.7	0.72	20.1	28	12	4.2	0.7	1	82
566	A	0.399057	3.70883	3.3	3.6	53.1	1.74	14.9	32	22	4.3	0.6	0	81
567	A	0.194789	2.3825	3.3	3.9	20.9	2.02	11.1	17	8	4.1	0.7	1	44
569	A	0.371622	1.03536	3.4	3.4	11.9	0.95	16	21	22	4.7	0.6	0	37
570	A	0.27197	2.01258	3.4	3.7	56.1	1.5	15.9	20	16	3.8	0.3	0	64
571	A	0.504901	0.923262	3.5	3.1	17.1	0.34	27.3	36	51	4.3	0.5	1	50
572	B	0.183441	1.31086	3.5	3.9	22.6	0.89	22.1	17	15	4.4	0.2	0	66
573	B	0.194206	1.4451	3.5	3.3	46.3	0.5	16.7	19	12	4.4	1	0	44
574	B	0.14014	1.47291	3.5	4.1	34	2.85	27	24	14	4.4	0.6	1	62
577	B	0.414889	1.32852	3.7	3.9	27	1.15	22.8	32	35	4.4	0.4	1	56
578	A	0.20564	1.69943	3.7	4.1	43.2	1.36	18.4	15	14	3.8	0.6	0	78
579	B	0.361324	2.02781	3.7	5.1	36	2.17	18.7	24	25	4.2	0.7	1	79
580	A	0.130394	2.06033	5.1	3.1	97.2	1.42	22.8	19	11	3.8	0.3	0	82
582	A	0.715421	2.46936	3.8	3.2	35.1	0.69	13.6	31	36	4.1	0.5	0	65
584	B	0.49335	3.86579	3.8	3.8	25.2	1.14	12.6	32	23	3.8	0.6	1	73
586	B	0.290797	1.48745	3.9	2.9	45.7	0.72	15.8	19	17	4.3	0.7	0	51
589	B	0.684229	2.54784	3.9	4.5	63.4	1.83	15.8	38	40	4.1	0.5	1	67
591	B	1.07813	1.86498	4	4.3	58.5	1.98	18.3	54	73	4.3	0.4	0	54
592	B	0.357974	2.10279	4	2.9	13.9	0.59	15.1	20	20	4.2	0.7	0	71
593	B	0.686633	2.32753	4	7.7	214.2	1.2	18.5	41	47	4.1	0.6	1	72
594	B	0.337838	2.50719	4	5.1	169.3	1.67	16	23	20	3.6	0.8	1	78
595	A	0.373959	2.60668	4	4.8	66.4	1.1	15.9	24	22	4.1	0.8	0	81
596	B	0.608851	2.79397	4	4.4	72.1	2.72	18.2	44	41	3.9	0.4	0	74
598	A	0.582936	1.57554	4	3.3	23.6	0.72	20.4	41	44	4.5	0.5	1	52
601	B	0.199707	2.61887	4.1	3.4	45.8	0.59	20.3	29	15	4.4	0.5	1	71
602	A	0.184522	1.24677	4.1	2.3	52.8	1.01	24.9	20	17	3.9	0.4	1	64
603	A	0.356702	1.99202	4.2	3.6	31.9	0.46	19.7	29	26	4.5	0.9	0	69
606	B	0.3465	0.753704	4.3	3.4	24.1	0.7	23.4	23	30	4.4	0.4	0	42
607	B	0.351	2.27625	4.3	3.2	88.8	1.87	23.1	36	30	4	0.4	0	80
608	A	0.467385	3.50085	4.3	3.8	103	5.21	13.3	29	23	4.2	0.4	0	77
609	A	1.34088	3.81105	4.3	6.4	375.7	4.59	12.9	57	64	3.9	0.4	0	69
610	B	0.444957	1.92802	4.4	2.8	30	1.4	16.4	31	27	4.5	0.6	1	53
611	A	2.27728	5.5035	4.5	2.9	92.5	1.64	10.8	81	91	4.2	0.7	1	70
612	A	0.195998	0.756547	4.6	4.3	22.2	0.9	26.2	16	19	3.9	0.4	0	54
614	A	0.2079	1.41811	4.7	3.3	34.9	1.1	19.5	17	15	4	0.5	0	63
615	B	0.226483	1.76556	4.7	4.5	38.7	1.03	17.9	18	15	4.4	0.8	1	68
618	B	0.324915	1.51454	4.8	3.7	16.5	1.12	18.3	25	22	4.5	0.7	1	52
619	B	0.409836	1.60087	4.8	5	230.1	0.74	24.4	44	37	3.9	0.5	0	54
620	A	0.429185	1.98125	4.3	3.8	133.7	4.1	23.3	36	37	3.9	0.6	1	78
623	B	0.479512	2.38655	4.9	2.1	56.1	2.2	18.6	34	33	4.4	1.1	1	75
624	A	0.907624	3.21282	4.9	5.2	40.2	1.41	13.4	38	45	4.2	0.5	0	76
625	A	0.434113	3.31665	4.9	5.3	60.8	2.86	19.3	44	31	3.7	0.6	0	81
626	B	1.30203	3.41422	4.9	4.1	79	1.68	13.7	50	66	4.3	0.5	1	76
628	B	0.537554	1.97514	5	3.2	15.9	1.18	18.1	33	36	4.2	0.5	0	65
629	A	1.77177	3.68639	5.1	3.1	136.4	2.28	18	106	118	3.8	0.5	1	68
633	A	0.302792	1.22497	5.3	3	19.6	1.6	24.1	26	27	4.5	0.4	1	59
634	B	0.513514	1.43485	5.3	4.1	89.4	1.45	20	29	38	4.2	0.5	0	61
636	B	0.689189	2.22224	5.3	3.8	28.4	2.59	20	46	51	4	0.8	1	69
637	A	0.27846	3.12797	5.3	3.8	37.5	2.43	16.5	28	17	4.1	0.6	1	76
638	A	0.33016	1.66362	5.5	4	52.2	1.56	35.2	60	43	3.9	0.5	0	64
639	B	0.223981	1.85447	5.5	2.7	27.1	0.99	18.1	20	15	4.2	0.6	1	65
640	B	1.03627	2.13101	5.5	6	125.7	1.2	19.3	58	74	3.9	1.8	1	61
641	B	0.432432	2.21612	5.6	4.2	54.5	1.29	25	48	40	4.3	0.7	1	73
643	A	0.242311	3.97663	5.7	4.4	137.7	1.58	14.5	27	13	3.9	0.5	1	77
644	A	1.85811	5.37067	5.7	4.1	455.3	3.84	14.4	95	99	3.9	0.4	0	81
645	B	0.253845	2.38784	5.8	3.2	25.3	1.26	18.1	22	17	4.7	0.8	0	81
646	A	0.679925	2.46121	5.8	4.2	54.9	3.13	15.9	33	40	3.4	0.2	0	75
647	B	0.615616	2.70701	5.8	5.6	117.2	4.58	18	48	41	3.9	0.5	1	65
648	B	0.658351	2.72969	5.8	4.9	80.5	3.13	15.6	35	38	3.4	0.2	0	75
649	A	0.273842	0.661367	5.9	2.6	27.9	0.71	22.7	18	23	4	0.4	0	40
651	A	0.507614	1.33355	5.9	4.2	91.7	0.63	19.7	34	37	3.9	0.3	1	47
652	A	0.549969	1.77777	5.9	3.6	33.8	0.75	17.2	27	35	4.2	0.5	0	67
653	A	0.874404	4.42362	6	4.7	126.3	1.34	10.2	36	33	4.3	0.6	0	72
654	A	1.001	1.03848	6.1	3.9	12.7	2.29	24.3	63	90	4.2	0.7	0	38
656	B	0.176963	2.90205	6.1	3.5	40	1.02	16.8	21	11	4.5	0.7	0	77
658	B	0.324915	2.51181	6.1	4.1	31.9	0.98	18.3	28	22	3.8	0.4	0	77
659	B	0.230463	2.82112	6.3	4.2	531.3	1.1	12.9	17	11	3.6	0.8	0	71
662	A	3.95613	5.78989	6.3	5.5	97.6	7.09	13.8	167	202	3.9	0.5	1	68
663	A	1.48384	6.49812	6.3	5.7	59.5	5.09	10.2	62	56	4	0.5	0	80
664	A	0.428151	1.19281	6.4	3.8	25.9	0.22	20.2	29	32	4.4	0.5	0	47
665	A	2.43062	2.30983	6.5	4.4	31	4.14	14.9	83	134	4.3	0.9	0	48
666	A	0.44843	1.13089	6.6	3.6	19.4	1.15	22.3	26	37	4.2	0.9	0	59
667	B	0.443412	5.23552	6.6	4.8	270.4	5.21	12.8	37	21	4	0.7	0	83
668	B	1.83398	9.87205	6.6	5	35.9	1.8	11.2	119	76	4.3	0.7	0	81
669	B	1.0929	1.63636	6.6	4.6	51.6	1	18.3	46	74	4.7	1	0	56
671	A	4.93537	15.3227	6.7	5	186.5	11.92	4.6	95	84	3.6	0.6	1	68
672	A	0.292649	2.2029	6.8	3.5	72.6	1.15	15.7	23	17	4.1	0.3	0	62
673	B	0.918566	2.55053	6.8	4.7	117.2	2.12	15.3	42	52	4.1	0.3	0	67
674	A	3.08062	3.60246	6.8	5.8	87.9	4.09	23.6	249	269	3.7	0.6	0	56
675	A	3.88319	4.33232	6.8	10.1	387.9	11.2	8.7	98	125	3.8	0.8	0	43
676	B	0.891317	5.29645	6.8	6.7	212.6	3.86	9.4	36	31	3.5	0.6	1	77
678	B	0.317965	2.39391	6.9	6.3	519.5	3.2	17	28	20	4.3	0.8	1	65
679	A	0.429569	3.21191	6.9	3.4	39.5	1.23	15.1	33	24	4.4	0.9	1	72
680	A	0.769644	4.31743	6.9	5	51.1	3.58	15.1	57	43	3.8	0.4	1	75
681	A	0.212572	2.19214	7	3.4	66	1.84	17.8	20	14	4	0.9	1	73
682	A	1.35135	4.43073	7	3.8	32.7	3.58	16.2	85	81	3.9	0.6	1	76
683	A	0.483265	3.24998	7.2	4.6	335.7	4.08	15.1	34	27	3.3	0.4	0	75
686	B	0.68015	2.83619	7.3	5.5	387.7	3.18	15.1	40	38	3.8	0.9	1	66
687	B	0.262548	3.25968	7.4	5.1	381.5	0.7	17.5	28	17	3.8	0.6	1	84
688	B	0.916706	3.57983	7.4	4.7	108.8	3.51	17.1	63	58	4.2	0.6	1	74
689	A	0.506757	5.09991	7.7	4.2	76.5	1.51	12.8	39	24	4.2	0.4	0	82
690	B	1.38924	8.01479	7.7	7	715.8	3.56	10.7	106	55	3.9	0.8	0	60
691	B	3.003	4.17381	7.8	4.7	114	3.26	13.5	103	150	4.5	0.4	1	67
692	B	0.489865	4.4358	7.8	5.1	614.9	1.32	16	49	29	3.4	0.6	1	78
693	A	0.506757	1.85233	7.9	4.1	62.8	2.43	14.4	21	27	4.4	0.5	0	66
694	B	0.423315	2.52706	8.1	8.3	219.8	1.2	16.6	31	26	4.1	0.4	0	69
696	B	2.34846	2.67589	8.4	4.1	75.5	1.63	20.6	125	179	4	0.5	1	59
697	B	2.2464	8.97727	8.4	6.5	182.7	1.78	7.7	70	64	4.2	0.9	0	79
698	A	8.52853	11.8289	8.5	4.7	238	13.43	9	233	284	3.7	0.5	1	77
699	B	2.45418	4.88993	8.6	4.5	42.5	3.09	17.4	155	158	3.3	0.3	0	69
700	B	0.670092	3.18222	8.7	5.7	254.8	7.08	12.1	37	30	3.7	0.8	0	57
701	A	0.634726	5.51878	8.7	4.8	206.8	2.23	13.2	52	31	3.4	0.2	0	78
702	A	0.595511	1.86154	8.7	6.4	74.3	3.07	23.6	48	52	4.1	0.8	0	66
703	B	2.6876	3.18153	8.8	4.1	68.8	2.12	17.9	131	178	4.2	0.7	1	58
704	B	0.640114	5.88492	8.9	6	304.4	4.27	11.4	42	27	4	0.6	0	83
705	B	0.42078	4.13371	9.1	6	109.4	2.18	16.7	64	26	3.9	0.5	1	55
706	A	1.37734	7.56408	9.2	6.9	208.2	1.62	10.4	69	53	4.4	0.5	0	83
707	B	0.495762	4.81002	9.3	5.3	355.8	10.75	16.9	62	31	3.7	0.4	1	73
708	B	2.29856	6.61301	9.3	7.5	196.5	7.34	10.7	90	91	4.1	0.5	1	75
710	A	0.45045	1.84188	9.9	4.4	514.8	1.18	13.8	23	23	3.7	0.2	0	53
711	B	0.546001	4.91483	9.9	7.8	458.6	1.9	9.9	32	20	4	0.4	1	68
713	B	1.69705	9.5701	10	6.6	306.5	2.01	8.6	72	54	3.1	0.9	0	84
714	B	2.457	6.49476	10.1	6.4	488.2	9.27	8.8	72	80	3.4	0.5	1	71
715	B	2.59163	1.12459	10.2	5.2	55.6	2.11	21.9	83	210	4.2	0.5	0	43
716	B	1.11486	5.86424	10.2	4.9	75.1	5.42	8	35	33	3.9	0.5	1	77
718	A	0.737101	5.99383	10.4	3.9	128.9	1.74	8.8	34	24	4.1	0.5	1	76
719	A	0.890663	2.44931	10.5	3.6	42.7	1.66	17.6	49	58	4.5	0.7	0	67
720	A	1.02264	12.22	10.5	4	165.2	9.6	7.4	55	28	3.4	0.5	1	87
721	B	0.910384	8.54483	10.6	5.2	194.9	7.62	9.5	56	32	3.7	1	0	82
722	B	0.864865	2.34641	10.7	6.1	100.4	2.1	12.5	35	40	4.7	0.6	0	53
723	B	0.925086	4.58991	10.7	3.9	94	4.08	14.9	74	51	3.8	0.3	0	66
725	A	1.00438	4.66018	11.1	6.8	139.1	2.44	14.8	93	55	3.2	0.5	0	55
726	A	0.732345	2.88497	11.2	4.3	301.1	2.5	15.5	42	42	4.2	0.3	0	69
727	A	1.11682	5.08416	11.5	5.9	150.5	4.9	12.1	58	50	3.6	0.3	1	75
728	B	2.92398	3.01739	11.8	5.7	166.9	2.35	17.1	121	185	3.9	0.6	1	58
729	A	0.750751	3.72222	11.8	4.3	166.7	1.75	9	25	25	3.7	0.7	0	67
730	A	0.836088	5.28698	11.8	6	284	7.6	13.9	61	43	3.5	0.8	0	79
731	B	3.01541	5.8895	11.8	6	161.9	1.19	12.1	138	135	3.9	0.6	0	60
732	A	0.209364	4.03006	11.8	5.7	350.2	2.37	14.2	26	11	4.3	0.5	0	73
733	B	0.196799	1.86881	11.9	7.5	74.6	0.72	20.6	21	15	4.5	1.3	0	71
734	A	5.40541	4.79883	12	8	234.7	0.9	12.8	182	256	3.8	0.6	0	54
735	A	1.68399	6.12906	12	3.7	727.4	7.5	13	101	81	3.3	0.6	1	71
736	B	1.21812	9.01063	12	6.3	714	9.41	7.1	47	32	3.5	0.7	1	77
738	A	1.06686	2.66189	12.8	4.3	71.9	1.83	19	60	75	4.7	0.3	1	73
739	B	0.687961	2.67085	13.2	4.1	215.4	2.17	16.5	42	42	4.3	0.8	0	68
740	A	1.75536	4.11475	13.3	6	377	7.94	9.7	48	63	3.3	1.2	0	66
741	A	0.613218	5.23982	13.3	5.7	314.2	4.46	11.9	40	27	3.5	0.6	1	81
742	A	2.04597	5.94704	14.2	4.9	124.4	1.4	10.7	83	81	4.4	0.6	0	69
744	A	1.61254	4.95057	14.3	5	81.9	6.02	11.9	68	71	4.1	0.7	0	73
745	B	12.5282	9.31302	14.3	7.5	11.5	9.09	9.6	410	445	4.2	1	0	46
746	B	0.429	2.90689	14.8	4.1	77.6	1.48	12.6	26	20	4.2	0.7	0	63
748	A	0.627413	2.53536	15.1	6.6	298.8	0.4	16.8	38	39	4.3	0.4	0	70
749	B	0.922351	4.03879	15.1	6.8	103.5	3.34	12.6	47	43	4.2	1.3	1	71
750	A	1.38996	4.06434	15.1	7.3	120.5	2.5	10.5	56	54	4.1	1.2	1	56
751	B	0.806452	4.20808	15.4	67.7	5.4	3.12	12.4	46	37	3.8	0.6	1	69
752	B	0.761325	5.82008	15.4	6.1	148.5	1.48	7.1	24	20	3.4	0.3	1	77
753	A	2.05205	8.97563	15.7	9.6	483.5	9.01	10.8	133	82	3.4	0.8	1	66
754	A	2.44448	5.35045	16	5	307.6	6.54	15.7	143	142	4	0.6	1	70
755	B	2.67899	3.92462	16.6	4.9	81.8	3.02	11.4	82	113	4.1	0.6	0	58
756	A	1.5015	4.36258	16.8	5.9	295	3.03	12.6	63	70	4.3	0.5	1	73
757	B	1.68095	4.60214	16.8	6.6	76	17.44	8.2	49	51	3.5	0.8	0	55
758	A	1.9305	4.6089	17.3	6.8	62.9	3.62	11.2	81	80	4.4	1.4	0	57
759	B	3.91029	12.3538	17.3	8.7	410.1	15.61	4.7	63	68	3.6	0.5	1	76
760	B	1.32883	6.06463	17.6	6.3	182.5	3.93	12	86	59	4.4	0.4	0	65
761	A	1.37785	6.93375	17.6	10.6	329.5	3.32	10.2	60	52	3.8	0.6	0	85
762	A	3.48075	20.6741	18.6	8.9	1161.9	2.19	6.6	148	85	3.5	0.5	0	85
763	B	0.900901	3.25855	19.4	9.2	606.1	2.67	7.8	27	26	3.6	0.6	0	48
764	A	0.893168	1.48491	20	3.9	66.1	2.75	23.3	46	77	4.4	0.5	0	66
766	B	4.46533	15.0816	20.4	8	426.4	11.83	4.6	108	76	2.9	3.3	1	56
767	B	0.813008	2.86696	21.3	5.8	193.2	0.9	12.3	39	37	3.8	0.4	1	55
768	B	3.16723	11.8086	22.1	7.5	140.4	14.45	6.4	85	75	3.9	0.7	1	77
769	B	2.80939	10.4219	23.4	7.5	620.4	6.66	7.6	88	79	3.7	0.5	1	80
770	A	2.22973	11.8814	23.7	7.2	206.4	13.57	8	99	66	3.3	0.7	1	78
771	A	0.378884	1.82745	24.8	13	485.5	5.1	21.4	34	30	3.3	0.4	0	63
772	B	3.1317	8.42696	25.7	8.3	918.1	5.31	6.3	63	73	3.6	0.5	1	72
773	B	0.961364	4.71267	26.3	9.4	691.4	15.15	14.9	72	53	4	0.8	1	71
774	A	1.7455	4.58275	26.3	7.1	187.5	6.39	14.4	86	93	3.7	0.6	0	74
778	A	2.01131	4.39535	55.1	7	232.8	4.37	8.6	48	64	4.3	0.4	0	63
780	B	0.4851	2.71359	69.1	10.3	1.5	3.61	15.6	35	28	3.2	0.8	0	64
781	B	2.16884	12.8629	70.6	12.2	755.1	12.75	8.1	105	65	3.2	1.2	0	80
782	B	0.175676	1.39368	5.6	2.7	40.2	0.8	20	15	13	3.9	0.4	1	67
783	A	0.850288	1.59156	6.3	4.6	19.5	0.78	17.8	40	56	4.3	0.6	1	53
784	A	0.452967	1.71355	3.7	3.8	28.5	1.28	17.9	24	30	4.4	0.4	1	70
785	B	2.09597	1.9611	13.8	5	49.1	1.96	14.7	57	114	4	0.6	0	54
786	B	0.681354	2.18168	16.3	5.2	182.4	2.83	11.9	18	30	2.9	0.3	0	79
787	A	0.378	2.39244	3.3	4.6	47.3	0.97	14.3	30	20	3.8	0.5	1	51
788	A	0.351	2.27625	4.3	3.2	88.8	1.87	23.1	36	30	4	0.4	0	80
789	B	0.917281	2.57057	16.6	3.6	36.7	1.13	16.5	46	56	4.3	0.6	0	69
790	A	0.367358	2.85425	7.7	4.9	43.7	2.01	10.3	20	14	4.3	0.4	0	55
791	B	0.169803	1.89528	3.3	3.3	51.1	0.76	19.1	19	12	4.2	0.8	0	66
792	A	1.55849	3.11658	5.7	4.9	119.5	2.86	13.7	55	79	4.2	0.6	0	69
793	A	0.176963	2.90205	6.1	3.5	40	1.02	16.8	21	11	4.5	0.7	0	77
794	B	0.195376	2.26071	6.7	4.1	73.8	1.07	16.6	20	12	3.9	0.2	0	65
795	B	1.53716	3.60872	6.4	7.5	99.8	2.47	16	81	91	3.9	0.7	1	68
796	A	0.865914	3.56944	9.9	2.7	102.5	1.24	10.3	32	33	4.2	0.4	0	66
797	B	0.585586	4.23284	4.6	3.5	26.4	2.45	12	35	26	4	0.4	1	74
798	A	0.378378	4.50402	6.8	3.9	67	1.97	15	36	21	4.1	0.5	1	86
799	B	0.287013	5.18082	6.7	3.8	37.2	1.26	11.3	26	12	4.2	0.8	0	78
800	A	0.423032	5.54618	7.8	7.4	59.5	4.42	11.5	33	18	3.8	0.4	0	82
801	A	1.14059	6.666	4	3.4	39.8	3.63	10.9	56	46	4.5	0.5	0	88
802	B	4.851	6.61604	24.8	7.7	487.4	4.3	7.8	86	140	4.3	0.7	0	71
803	B	2.09857	6.37179	25.7	9	151.2	3.87	8.5	80	66	2.6	0.6	0	55
804	B	0.418275	6.69602	5.9	6.7	142.8	4.8	8.4	26	13	4.1	0.6	1	78
805	B	1.27317	6.52852	18.4	6.2	554	12.28	12.1	71	57	3.2	0.4	1	84
806	A	2.37955	9.26087	4	6.9	226.9	0.78	9.2	108	81	3.7	0.6	1	71
807	B	1.63497	9.09877	75	12.5	310.7	11.59	8.1	77	49	2.6	2.3	0	67
808	B	2.52252	9.44399	34.3	10.3	404.4	7.94	9	95	84	3.4	0.6	0	82
809	A	1.85418	10.5544	10	4.8	177.3	2.01	8.6	83	59	3.2	0.8	0	84
810	B	2.9872	15.6155	39.7	16.3	501.8	15.34	7.6	149	84	2.1	3.1	0	73
811	B	0.890663	8.91338	20.9	12.5	1812.2	9.43	8.8	48	29	3	1.9	1	88
812	A	1.19237	8.19704	49.7	10.2	604.6	7.38	6.8	43	30	3.4	0.9	1	71
813	A	0.211516	2.31808	7.8	5.5	243.2	1.22	23	29	18	3.7	0.4	0	78
814	B	1.33507	4.23363	19.1	7.6	236.8	3.29	8.3	50	41	3.9	0.4	0	45
815	A	1.06178	6.74758	18	7.3	203.7	9.53	8.4	44	33	3.2	0.7	0	74
816	A	0.831601	1.92293	9.5	4.7	101	0.77	14.3	32	44	3.8	0.5	0	57
817	A	3.57454	5.23417	12.3	7.5	99.8	9.14	15.5	176	205	3.7	0.9	1	66
818	A	0.226404	1.91492	6.5	4.8	79.5	3.5	19.1	19	16	3.5	0.3	0	77
819	B	0.429975	2.60308	9.6	4.6	73.5	4.25	22	44	35	4.4	0.8	1	77
820	B	0.356265	1.61808	6.3	3.7	45.5	1.73	22	27	29	4	1.6	1	71
821	A	0.993969	1.68548	8.1	3	39.6	1.53	24.2	74	89	3.9	0.4	0	52
822	A	0.760641	2.22029	5.3	3.8	21.6	0.71	16.7	41	47	3.9	0.6	1	62
823	A	0.532927	2.71496	3	3.7	28.6	0.94	14.2	34	28	3.9	0.6	1	60
824	B	0.350621	2.06993	4.3	4.5	58.6	0.82	18.5	28	24	4.5	0.5	0	67
825	B	0.663822	2.11152	4	3.2	22.6	0.91	17.1	36	42	3.9	0.9	1	65
826	B	0.226678	1.97545	4.9	6.1	130.5	0.72	15.5	16	13	3.9	0.6	1	69
827	A	0.411997	2.57073	3.9	4.7	94.3	1.8	16.4	31	25	3.9	0.5	1	68
828	A	0.211977	1.21078	3.6	3.1	10	0.62	20.4	19	16	4.1	0.5	1	52
829	B	0.158983	4.37066	4.4	2.9	87.7	0.59	10.2	14	6	3.9	0.7	0	78
830	B	0.376606	0.738006	4.3	3.7	19	0.65	24.4	30	34	4.5	0.9	1	35
831	B	0.126887	1.06003	3.1	4.5	16	1.14	21.3	17	10	4.2	0.3	1	42
832	A	1.42142	3.48562	4.5	3.9	127.6	1.21	13.5	61	71	3.8	0.3	1	65
833	A	0.540541	1.19454	10.9	4.4	13.5	0.43	20.5	32	41	4.5	0.4	0	49
834	A	0.216216	3.27165	12.1	7.7	207.4	2.39	15	25	12	4.3	0.4	0	68
835	B	0.786241	6.69341	6.2	6	1538.7	9.23	11	49	32	3.3	0.6	0	85
836	A	0.560019	4.86909	5.2	4	37.4	0.5	11.1	36	23	4.5	0.6	0	72
837	A	0.265689	1.08773	8.3	2.9	40.8	0.82	29.5	32	29	4.1	0.3	1	54
838	B	0.675676	4.15452	5.8	4.2	260	0.67	19.6	95	49	4	1.2	0	60
839	A	1.51887	4.979	6.1	5.7	125.2	0.79	12.1	69	68	3.8	0.7	0	72
840	B	1.00438	3.84112	5.9	6.1	235.8	4.17	14.8	62	55	3.7	0.8	1	68
841	B	0.387683	0.872864	5	4.8	64	0.74	24.4	20	35	4	0.6	1	63
842	B	0.0965251	1.0394	2.9	4.1	46.3	0.33	19.6	11	7	4.1	0.2	0	49
843	A	0.326413	1.55362	4.3	3.9	81.6	0.58	20.7	24	25	4	0.4	0	67
844	B	1.25921	9.01903	14.7	9	620.8	8.09	8.8	66	41	3.6	1.7	1	77
845	A	0.2808	2.38961	3.1	3.1	27.2	0.8	15.4	23	16	4.3	0.4	1	64
846	B	0.181389	2.52133	4.4	3.3	30.6	0.38	14.9	18	10	4.4	0.8	1	66
847	B	0.155653	2.28738	3.3	3.3	59.5	0.93	19.1	21	11	4.3	0.5	1	69
848	B	1.06178	6.6564	18	7.3	203.7	9.53	8.4	44	33	3.2	0.7	0	73
849	B	0.116384	1.60606	3.9	3.8	19.3	0.24	20.9	19	9	4.4	0.6	0	53
850	A	0.570295	5.78484	8	14.4	224.8	4	10.9	42	23	3.1	0.5	1	72
851	A	1.71332	3.33676	5.5	2.6	77.4	1.55	11.2	47	71	3.7	0.6	1	67
853	A	0.789403	1.81362	12.5	4.9	66.9	0.94	20.2	42	59	4.2	0.7	0	67
854	A	0.504901	0.960192	3.5	3.1	17.1	0.34	27.3	36	51	4.3	0.5	1	52
855	A	0.402055	4.63418	9.5	6.9	303.8	5.06	12.1	39	18	3.5	0.8	0	61
856	A	0.516517	1.65512	6	7	79.4	1.04	22.5	37	43	4.1	0.5	0	66
857	A	0.353294	1.95839	5.3	3.4	39.3	0.37	15.3	20	20	4.2	0.5	1	67
858	A	0.252589	4.04299	4.2	4.5	69.6	0.47	10.7	18	10	3.3	0.3	1	76
859	B	0.443243	2.18893	5.6	4.2	54.5	1.79	25	48	41	4.3	0.7	1	73
860	B	0.427928	0.823274	3.1	3.9	10	0.97	24	29	38	4.7	0.9	0	42
861	B	0.290373	0.953027	9.6	3.9	114.3	1.21	24.2	21	26	4.7	0.6	0	56
862	A	1.51396	2.97125	14.8	5.7	55.9	4.04	24.1	128	135	3.5	0.7	0	65
863	B	0.23562	1.56715	3.5	4	10.3	0.66	19.5	20	17	3.9	0.7	0	63
864	A	0.571429	2.03855	6.1	3.9	52.4	1.55	17.5	31	37	4.1	0.4	1	70
865	A	2.1021	10.9496	18.6	8.9	1161.9	6.13	9	97	70	3.7	0.5	1	85
866	A	0.467134	1.61669	3.5	2.4	14.6	1.46	24.3	38	42	4.1	1.2	1	67
867	A	0.563873	3.54291	5.3	4.8	106.7	1.23	13.9	39	29	4.2	0.7	0	68
868	B	0.459283	1.43562	4.2	3.1	44.7	1.72	15.3	20	26	4.1	0.3	0	56
869	A	2.65444	6.38735	50.5	9	247.8	5.58	11.2	123	110	3.8	1.5	0	61
870	A	0.644353	7.69095	17.5	19.6	887.8	11.78	15.1	134	36	2.9	1.1	0	52
871	B	0.459459	2.61938	7.2	6.2	84.3	2.06	10	15	17	4	0.3	0	72
872	A	0.297545	2.78082	18.4	8.3	211.5	4.88	10.9	21	12	3.9	0.4	0	50
873	A	0.31878	3.04645	5.8	3.6	83.4	1.29	19.5	37	23	4.5	1.1	1	77
874	A	0.237738	1.41685	5.3	4.1	50.9	0.31	21.6	23	19	4.2	0.9	1	58
875	B	0.176263	2.0611	6.8	4.7	50.7	0.71	23	27	15	4.2	1.4	0	68
876	B	0.168919	0.920056	3.3	1.9	13.5	0.25	20.8	15	13	4.2	1.1	0	46
877	A	0.24215	1.3216	3.6	3.5	30.9	1.87	34.6	38	31	4.7	0.8	1	67
878	B	3.2604	6.78415	22.8	7.9	203.7	9.86	6.3	81	76	3.5	0.9	0	46
879	A	4.5045	3.61291	11.8	5.9	222.9	3.44	15.6	142	260	3.8	0.7	1	64
880	B	1.31918	2.20863	7.4	4.5	55.8	0.85	16.8	56	82	4	0.7	0	60
881	A	0.139425	1.86441	9.6	4.6	73.5	1.83	25.2	22	13	4.3	0.9	1	77
882	A	0.831601	7.78496	39.7	7.8	529.2	4.83	6.5	31	20	3.8	1.8	1	73
883	A	3.10078	5.4959	20	9.7	367.4	5.58	12.9	125	148	4	0.8	0	69
884	A	0.49896	1.43077	5.3	3.8	15.7	1.23	19.5	27	36	4	0.4	0	62
885	A	1.4784	6.17735	7.9	5.9	189.4	5.12	11.7	98	64	4	0.8	0	59
886	A	0.378378	4.30291	13.3	5.7	57.9	1.57	10	23	14	4.3	0.9	1	70
887	A	2.63547	2.51173	8.7	5.8	96.7	2.29	20.1	124	196	4.3	0.6	0	57
888	A	1.62442	1.0271	5.3	3.9	14.7	0.9	19.3	61	116	4.5	0.8	0	35
890	B	0.275786	3.37692	8.8	6.6	47	1.28	19.6	37	20	4	2.2	0	80
891	B	0.164954	1.07815	4.8	3.6	38.9	0.94	21.3	12	13	4.2	0.7	0	69
892	A	0.855286	1.69258	4.3	3.3	113.8	0.56	15.8	31	50	4.2	0.5	0	61
893	A	0.406601	1.29079	6.2	4.3	27.8	1.14	22.6	27	34	4.6	0.4	0	63
894	A	0.123411	1.08297	3.7	4.1	22.6	0.25	21.9	15	10	4.3	0.3	1	50
895	A	0.72973	2.76248	7.6	5.2	98	2.38	20	70	54	4.2	1.4	0	58
896	A	0.116587	1.82207	4.3	4.5	18.3	0.74	25.5	23	11	4.6	0.7	1	67
897	B	0.231	1.55187	3.7	4.5	44.5	0.67	23.4	28	20	4	0.4	1	58
898	B	0.352526	3.10624	3.6	4	65.2	0.58	18.4	40	24	4.1	0.9	1	70
899	A	1.28169	11.54	25.4	7.9	451.2	5.08	9.7	104	46	3.1	0.9	0	73
900	A	2.76556	8.48932	13.3	6.6	673.9	9.53	12.9	233	132	3.4	1.1	0	54
901	A	0.778051	9.51207	29.9	6.6	1000	7.79	13.2	90	38	3.2	0.8	0	86
902	A	0.151033	0.788111	28.4	5.1	10.8	1.28	34	16	19	3.8	0.4	0	73
903	A	0.217005	4.45665	4.5	4.3	94.9	1.06	13.7	27	11	4.4	0.7	1	75
904	B	0.381738	1.88023	4.6	3.6	133.8	1.4	17.7	26	25	4.8	0.7	1	64
905	B	0.239177	1.93924	3.5	3.9	54.2	0.55	22.6	28	20	4.3	0.7	1	70
906	A	0.395132	2.09825	21.1	3.8	133.4	2.02	17.1	23	25	3.9	0.7	0	78
907	B	0.33563	2.34514	5.8	3.4	40	1.19	15.3	23	19	4.5	0.7	1	68
908	B	0.287037	0.949897	2.7	2.9	10.2	1.48	27	31	38	4.3	0.35	1	51
909	B	2.08333	10.0623	8.6	8.1	1478.5	2.65	8.4	70	45	3.3	0.88	1	81
910	B	0.650289	2.34104	12.4	5.3	183.9	2.46	17.3	45	49	4	0.47	1	63
911	B	1.09865	2.65305	12.6	7	80.4	5.99	22.3	98	83	3.3	8	0	55
912	A	0.205224	2.40891	3.6	4	77.6	2.14	26.8	22	8	4.1	0.45	1	83
913	B	6.16477	16.0268	11.3	8.2	187.1	6.6	8.8	217	116	3.6	1.52	1	70
914	A	0.45977	3.71628	10.2	5.9	1299.7	1.91	8.7	16	12	3.8	0.28	0	70
916	A	0.288462	2.88254	4.8	4.6	42.2	0.61	10.4	12	10	4	0.44	1	79
917	B	0.563725	3.34146	30.8	10.9	228.4	2.8	20.4	46	27	3.2	0.49	0	77
918	B	1.45	0.657	13.4	4.7	240	1.67	19.8	39	50	4.1	0.9	1	52
919	A	4.65	2.528	23.9	8.5	455	6.99	17.8	135	114	3.7	1.1	0	66
920	A	2.95	0.795	26.3	6.3	124	2.11	17.6	42	45	4	0.9	0	83
